# Supplementary material for: Immunogenicity and protective efficacy of OmpA subunit vaccine against Aeromonas hydrophila infection in Megalobrama amblycephala: An effective alternative to the inactivated vaccine
Source: Front Immunol. 2023 Mar 9;14:1133742. doi: 10.3389/fimmu.2023.1133742 (PMC10034085; doi:10.3389/fimmu.2023.1133742)
Supplement: Supplementary file 1 [file DataSheet_1.zip]

Archive with 3 entries (2 files):
- Supplementary files 23.3.4/
- Supplementary files 23.3.4/Supplementary files 23.3.4.docx
- Supplementary files 23.3.4/Supplementary files 23.3.4.pdf
